# Supplementary material for: Accurate prediction of clinical stroke scales and improved biomarkers of motor impairment from robotic measurements
Source: PLoS One. 2021 Jan 29;16(1):e0245874. doi: 10.1371/journal.pone.0245874 (PMC7845999; doi:10.1371/journal.pone.0245874)
Supplement: S1 Data — (CSV) [file pone.0245874.s001.csv]

Patient Robot ID	Aff Side	Cort v Subcort	Days from Onset to Initial RMK	Days from CVA to Admission	NIH34 Acute Admission	NIH34 Day 7	Stroke Number	Additional Strokes During RMK	TPA	FM Day 3	FM Day 7	FM Day 14	FM Day 21	FM Day 30	FM Day 90	MP Day 7	MP Day 14	MP Day 21	MP Day 30	MP Day 90	NIH Inferred/Meas Base	NIH Day 3	NIH Day 7	NIH Day 14	NIH Day 21	NIH Day 30	NIH Day 90	MR Day 30	MR Day 90	ARAT/B&B Aff	Grip Aff	Aim NonAff Day 3	Aim NonAff Day 7	Aim NonAff Day 14	Aim NonAff Day 21	Aim NonAff Day 30	Aim NonAff Day 90	Aim Aff Day 3	Aim Aff Day 7	Aim Aff Day 14	Aim Aff Day 21	Aim Aff Day 30	Aim Aff Day 90	Deviation NonAff Day 3	Deviation NonAff Day 7	Deviation NonAff Day 14	Deviation NonAff Day 21	Deviation NonAff Day 30	Deviation NonAff Day 90
80101	Right Body	Mixed	10	8	7	3	1	0	0		28	29	34	35		35	37	37	38		7		3	3	3	3		3					0.665085	0.700088	0.572294	0.662537			0.815518	0.825125	0.650224	0.660816			0.00908	0.012127	0.008561	0.009691
80102	Right Body	Mixed	9	7	16	8	2	0	0		42	47	54	59		42	43	54	55		16		8	7	5	5		4					0.763918	0.874095	0.717554	0.752524			0.716452	0.866731	0.779978	0.748154			0.01504	0.018311	0.012937	0.012862
80103	Right Body	Subcortical	9	8	16	9	1	0	0		4	6	8	9	10	6	17	22	25	26	16		9	7	7	5	4	4	3	0	0		0.66089	0.686925	0.601685	0.609821	0.547997		0.918403	0.910585	0.947212	0.913961	0.773602		0.009568	0.010486	0.007113	0.00735	0.006998
80104	Right Body	Other	13	10	23	15 - Day 14	2	0	0			33	40	49	52		36	42	52	56	23			15	12	12	12	4	4	12	33			1.006005	1.155605	0.9821	0.701839			0.848583	1.024438	0.832926	0.691954			0.014908	0.021696	0.020724	0.007831
80105	Right Body	Subcortical	7	4	12	7	1	0	0		42	54	59	60	63	42	47	47	52	55	12		7	2	2	2	1	2	2	18	27		0.836458	0.807686	0.747402	0.639089	0.711422		0.87082	0.76751	0.66094	0.644247	0.643431		0.012914	0.01184	0.010484	0.008518	0.008205
80106	Left Body	Subcortical	8	4	15	7	1	0	0		28	43	44			27	35	43			15		7	3	3								0.592393	0.609566	0.596743				0.932572	0.823877	0.909939				0.008539	0.01113	0.008555
80107	Left Body	Mixed	8	7	18	14	2	0	0		4	11	20	37		4	11	28	43		18		14	11	7	5		4					0.560207	0.765994	0.650986	0.738226			1.286486	1.054446	0.67968	0.662842			0.014825	0.023047	0.014084	0.014556
80108	Right Body	Mixed	7	6	27	24	1	0	0		4	4	4	4	4	2	4	6	6	4	27		24	22	21	21	18	4	4	0	0		0.871062	1.402735	0.827321	0.903736	0.756779		1.626167	1.486014	1.0191	0.703045	1.431705		0.023797	0.038434	0.024819	0.016529	0.009244
80109	Left Body	Other	7	6	9	5	2 + 1 TIA	0	0		39	56	63			46	56	56			9		5	3	1								0.643075	0.673476	0.579594				0.807671	0.685984	0.681504				0.011372	0.01292	0.009009
80110	Right Body	Other	7	6	13	8	2	0	0		38	43	46	49		43	43	46	49		13		8	5	3	3		4					0.824681	0.970523	0.916038	1.004633			0.847193	0.834133	0.915365	0.660047			0.031301	0.047827	0.040376	0.046171
80111	Right Body	Subcortical	9	8	10	6	1	0	0		9	12				27	34				10		6	3									0.568741	0.553741					0.920857	0.975954					0.007439	0.007789
80112	Right Body	Mixed	7	6	9	2	1	0	0		45	57	59	61	66	56	56	58	58	70	9		2	0	0	0	0	2	2	18	44		0.691559	0.70931	0.684773	0.843085	0.838145		0.876524	0.825473	0.805229	0.917327	0.880488		0.010093	0.009081	0.007999	0.005754	0.005707
80113	Left Body	Other	6	5	15	9	1	0	0		8	20	31	45	65	17	25	30	42	57	15		9	6	4	2	1	4	2	33	18		0.807224	0.702137	0.641275	0.621176	0.65372		0.918081	0.871484	0.829564	0.796927	0.751189		0.011034	0.009285	0.010272	0.007328	0.010093
80114	Left Body	Other	8	4	14	7	2	0	0		31	33	36			54	54	56			15		8	8	6								0.819559	1.165972	1.131853				0.752732	1.527885	0.954754				0.026795	0.047262	0.046096
80115	Left Body	Other	14	7	9	2	1	0	0			33					49				9			2										0.758051						0.717167						0.007473
80116	Left Body	Subcortical	8	6	21	16	1	0	0		4	16	20	23	51	3	8	15	29	51	21		16	14	10	8	4	4	4	17	6		0.9685	1.116997	1.118895	0.770173	0.653327		1.265847	1.30157	1.105255	0.947821	0.796638		0.033568	0.037603	0.036867	0.013429	0.008341
80117	Right Body	Subcortical	9	6	7	3	1	0	0		43	51	56	56		42	56	56	56		7		3	1	0	0		3					0.898117	0.82001	0.989362	0.739293			0.964416	0.8782	1.08965	0.904211			0.012843	0.011335	0.015239	0.008569
80118	Right Body	Mixed	8	5	11	5	1	0	0		45	60	62	62		56	56	57	57		13		7	4	4	3		4					0.715466	0.886754	0.770625	0.753959			0.709663	0.746354	0.695265	0.666864			0.008979	0.009309	0.01019	0.009556
80119	Left Body	Subcortical	14	9	7	1	2	0	0			23	45	49	49		43	56	56	66	7			1	1	1	0	2	2	19	7			0.60642	0.631241	0.685758	0.64621			0.640644	0.672146	0.69502	0.637115			0.008468	0.008645	0.007843	0.010555
80120	Left Body	Subcortical	9	6	11	7	2	0	0		12	30	47	51	48	22	30	48	55	57	11		7	4	1	1	1	3	3	26	7		0.783161	0.813366	0.766579	0.767556	0.701816		0.752624	0.659046	0.726795	0.775309	0.563894		0.014621	0.010602	0.010985	0.012637	0.010523
80121	Left Body	Subcortical	9	6	11	5	1	0	0		38	47	52	51	55	33	37	38	38	48	11		5	4	3	3	0	4	3	37	4		0.681576	0.60571	0.575616	0.61301	0.699575		0.620718	0.614656	0.610723	0.534184	0.665881		0.012568	0.008034	0.008039	0.008607	0.013473
80122	Left Body	Mixed	9	5	10	1	2	0	0		46	61	61	66	66	56	67	67	69	70	10		4	2	2	1	0	0	0	42	52		0.532185	0.531449	0.480026	0.40559	0.483654		0.549945	0.527504	0.513149	0.455666	0.520844		0.008783	0.005235	0.006037	0.00481	0.004849
80123	Right Body	Mixed	14	10	25	19	1	0	0			4	4	4	4		0	1	7	7	25			19	18	17	16	4	4	0	0			0.815269	0.695824	0.745946	0.72443			0.4658	1.005919	1.007157	1.025692			0.017924	0.012172	0.012103	0.006606
80124	Left Body	Other	9	5	16	5	2	0	0		33	41	43		59	41	43	43		60	16		5	4	3		1		2	33	13		0.591294	0.606601	0.584602		0.653472		0.745079	0.707853	0.682808		0.600695		0.008798	0.008279	0.008274		0.008491
80125	Left Body	Mixed	10	6	23	9	1	0	0		37	60	62			39	56	56			23		9	8	8								0.703947	0.907336	1.026979				1.301929	0.921761	0.902286				0.024281	0.025792	0.025763
80126	Right Body	Mixed	9	6	15	8	3	0	0		15	17	17	22	31	21	26	29	31	46	15		9	5	5	5	1	3	3	13	8		0.673031	0.697854	0.633474	0.696529	0.660818		1.067088	1.293602	0.75911	0.826651	1.2049		0.010196	0.008667	0.008157	0.008319	0.008801
80127	Right Body	Other	6	5	17	8	3	0	0		10	37	42	46	50	24	40	42	46	52	17		8	1	1	1	1	3	3	36	1		0.854152	0.866374	0.755668	0.793586	0.798006		0.920746	0.846263	0.765798	0.838381	0.80575		0.012903	0.013474	0.011701	0.012036	0.013545
80128	Left Body	Cortical	9	7	16	11	1	0	0		36	46	48	57	59	41	47	54	56	56	16		11	9	9	5	4	4	3	36	27		0.802423	0.927064	0.781065	0.723472	0.760403		1.204747	0.749609	0.748845	0.717205	0.708379		0.014359	0.017602	0.013296	0.010442	0.01699
80129	Right Body	Subcortical	8	7	6	5	1	0	0		32	48		61	63	52	63		69	70	6		5	4		1	0	2	1	45	42		0.77002	0.647825		0.635681	0.653371		0.734131	0.580114		0.596021	0.57192		0.008424	0.010365		0.008079	0.009185
80130	Left Body	Mixed	9	6	26	15	2	0	0		18	21	13	23	25	30	32	37	43	43	26		15	15	13	13	14	4	4	1	6		1.342573	1.398164	1.495234	1.27823	0.976924		1.389333	1.781267	1.571917	1.45544	1.044985		0.074075	0.044718	0.06748	0.048386	0.029863
80131	Left Body	Mixed	14	12	10	2	1	0	0			20		27	41		28		39	42	10			2		2	2	4	2	35	5			0.651797		0.570229	0.531672			1.272779		0.877541	0.700446		0.011613	0.008092		0.007221	0.006429
80132	Left Body		8	6	13	7	1	0	0		4	4	5	13	22	2	9	10	27	34	13		7	8	7	4	3	4	3	0	4		0.671466	0.72286		0.810454	0.692626		1.279502	1.248278		1.063637	0.943837			0.011229	0.01261	0.01261	0.009535
80133	Right Body	Subcortical	8	4	5	3	1	0	0		38	41			32	45	47			36	5		3	2			4		3	26	9		0.753151	0.658452			0.63922		0.76565	0.738209			0.68792		0.010554	0.00929			0.007684
80134	Right Body	Mixed	9	3	12	7	1	1	0		29	52	54	57	45	38	45	48	51	42	12		7	3	2	2	5	4	4	6	6		0.890773	0.774238	0.79655	0.758418	0.98391		1.13533	1.161652	1.086734	0.99215	0.9359		0.009015	0.010519	0.012269	0.009209	0.023278
80135	Left Body	Mixed	7	5	8	3	1	0	1		40	54	60	62	63	56	56	57	60	60	8		3	1	1	1	0	2	1	45	50		0.575428	0.605516	0.615816	0.482674	0.501906		0.647386	0.717274	0.590659	0.471214	0.472854		0.006861	0.006546	0.005449	0.004379	0.005535
80136	Left Body	Mixed	14	9	12	10	1	0	0			4	4	4	4		8	8	8	11	12			10	10	10	8	4	4	0	0			0.770795	0.762609	0.688328	0.686492			0.957586	0.959022	0.994779	0.869897			0.009742	0.008944	0.009576	0.011021
80137	Left Body	Subcortical	9	4	19	9	2	0	0		18	22	25	33	37	31	36	43	43	43	19		9	6	4	4	4	4	3	23	3		0.666486	0.639476	0.63777	0.650516	0.626217		1.09131	0.905486	0.792963	0.718443	0.736684		0.008221	0.007691	0.007083	0.006805	0.009927
80138	Right Body	Subcortical	9	4	15	5	1	0	0		29	43	49	56	63	34	40	43	56	57	15		6	4	1	1	1	4	3	47	42		0.843917	0.684155	0.651971	0.601376	0.64313		1.071106	0.893118	0.846705	0.699394	0.712006		0.013083	0.00991	0.008105	0.007989	0.009753
80139	Right Body	Subcortical	9	8	23	8	1	0	1		45	58				56	56				23		8	6									0.486125	0.474411					0.520655	0.470985					0.004904	0.005013
80140	Left Body	Subcortical	9	5	8	4	1	0	0		45	59	62	63	63	47	56	56	57	58	8		4	3	2	2	1	4	3	30	43		0.908779	0.720643	1.018742	0.678732	0.746184		0.786226	1.661044	0.708894	0.674009	0.789824		0.028845	0.011739	0.016249	0.010007	0.007909
80141	Right Body	Subcortical	7	5	13	7	2	0	0		40	51	54			42	47	47			13		7	3	2								0.753426	0.778878	0.694068				0.960812	0.934789	0.752359				0.00892	0.008287	0.010402
80142	Left Body	Mixed	9	7	11	3	1	0	0		46	64	65	66	66	55	68	70	70	70	11		3	0	0	0	0	2	1	59	83		0.592465	0.564164	0.563223	0.516086	0.573638		0.607735	0.639723	0.636719	0.597366	0.537044		0.005819	0.005052	0.005486	0.005381	0.005981
80143	Left Body	Mixed	9	8	24	13	1	0	0		13	14	13	20		28	28	28	31		24		13	12	14	13		5					1.171751	1.323606	1.0303	1.481687			1.369145	1.103525	1.347419	1.716841			0.060223	0.065191	0.064289	0.060681
80144	Right Body	Subcortical	9	7	11	3	2	0	0		41	55	61	65		54	56	57	57		11		3	2	0	0		3					0.716763	0.664934	0.677289	0.732773			0.930832	0.9337	0.889564	0.774251			0.006569	0.008147	0.008008	0.007836
80145	Left Body	Subcortical	7	6	14	12	1	0	0		4	4	6	7		11	18	20	24		16		12	8	5	5		4					0.806066	0.783084	0.911754	0.870605			1.157274	0.895332	0.922591	0.837521			0.015682	0.013401	0.024126	0.022195
80146	Right Body	Other	9	8	16	9	3	0	0		42	50		63	66	50	56		56	57	16		9	3		1	1	2	1	34	50		0.78079	0.62566		0.702466	0.688909		0.74323	0.673652		0.631607	0.681897		0.009189	0.006993		0.008391	0.007384
80147	Right Body	Subcortical	8	7	27	20	2	0	0		30	35	50	51		32	42	55	56		27		20	12	11	11		4					0.760288	0.895627	0.738773	0.906574			1.339615	0.731244	0.805171	1.024128			0.014959	0.026495	0.015937	0.022651
80148	Right Body	Subcortical	8	5	17	6	1	0	0		42	62		66	66	51	56		56	56	17		6	3		2	2	2	2	50	43		0.668744	0.60378		0.561711	0.619536		0.79844	0.771686		0.604305	0.582221		0.009274	0.009289		0.007975	0.009668
80149	Right Body	Mixed	8	4	9	2	1	0	0		44	57	66	66		42	50	56	56		9		2	0	0	0		3					0.624119	0.633929	0.602756	0.505999			0.943179	0.73354	0.651983	0.672593			0.008257	0.009524	0.009185	0.007429
80150	Right Body	Subcortical	9	5	14	8	1	0	1		4	7	13	18	35	7	22	27	28	42	14		8	8	5	3	1	3	2	31	14		0.70847	0.704338	0.620161	0.539502	0.629934		1.012514	1.068586	0.898724	0.865906	0.758054		0.008857	0.009414	0.007992	0.007459	0.007759
80151	Right Body	Subcortical	8	4	6	3	1	0	0		46	65	66	66	66	43	56	56	57	57	6		3	1	1	1	0	2	1	52	32		0.700728	0.633299	0.680525	0.596101	0.555702		0.770703	0.70561	0.696287	0.569657	0.603709		0.009994	0.009009	0.01077	0.006653	0.006928
80152	Left Body	Subcortical	9	3	13	10	1	0	0		41	47	56	63		43	52	56	56		13		10	9	6	6		4					0.877912	1.027729	0.945655	0.826351			1.175124	0.649663	0.983847	0.803142			0.02014	0.021925	0.015893	0.011778
80153	Left Body	Other	16	4	14	8	3	0	0		37	47	55	63		42	56	57	57		14		8	5	3	2		4					0.827392	0.83039	0.781154	0.763797			0.91691	0.729771	0.74632	0.716826			0.014931	0.012217	0.011677	0.011181
80154	Left Body	Subcortical	9	8	16	10	2	0	0		14	33	43	59		24	32	49	57		16		13	9	5	5		4					1.511179	1.576128	1.525773	1.243254			1.572002	1.669841	1.635249	1.438184			0.06296	0.057845	0.060823	0.038023
80155	Left Body	Subcortical	9	3	9	7	1	0	0		5	18	28			16	27	30			9		7	3	2								0.79513	0.798132	0.813057				1.2365	0.892023	0.902973				0.016271	0.013443	0.014068
80156	Left Body	Subcortical	9	7	14	7	2	0	0		24	34	37			28	41	43			14		7	5	3								0.841969	0.870151	0.730864				0.892369	0.817123	0.715156				0.016246	0.015184	0.010994
80157	Right Body	Subcortical	7	6	9	6	1	0	0		10	38	57	59	61	28	42	57	57	58	9		5	3	1	1	1	3	1	46	35		0.742334	0.75972	0.742759	0.754692	0.688589		2.4007	0.847472	0.818454	0.815577	0.720457		0.010104	0.010968	0.009985	0.012699	0.00895
80158	Right Body	Mixed	8	6	24	11	1	0	0		39	56	60	60	60	56	56	67	69	69	24		11	10	5	5	3	4	3	40	39		0.815	0.667705	1.055511	0.936467	0.948935		0.842716	0.889216	1.045321	1.009805	0.693362		0.028553	0.016808	0.034893	0.019831	0.016405
80159	Left Body	Other	9	8	7	5	1	0	0		46	59	60			54	70	70			7		5	2	2								0.857705	0.793453	0.773669				0.835485	0.809071	0.808574				0.010668	0.009697	0.009973
80160	Right Body	Mixed	8	7	19	12	1	0	1		6	25	31	34	59	24	31	34	39	64	19		12	9	6	6	6	4	3	21	9		1.000938	0.833759	1.221897	0.836788	0.833187		1.222378	0.794643	1.10803	0.761913	0.873186		0.027786	0.020756	0.020437	0.022109	0.011847
80161	Left Body	Mixed	8	6	16	12	1	0	0		43	50	50	65	66	46	55	56	67	70	16		12	5	5	2	0	3	0	39	65		0.849483	0.820565	0.727705	0.647182	0.777015		0.947333	0.883606	0.844895	0.80904	0.723435		0.010687	0.008225	0.00746	0.007141	0.009658
80162	Left Body	Mixed	8	7	9	6	1	0	1		30	46	61	62	53	53	56	58	59	56	9		6	5	5	5	4	3	2	20	46		0.555376	0.512809	0.450145	0.408393	0.474263		0.753106	0.67658	0.739396	0.601686	0.637261		0.006206	0.00591	0.005011	0.004676	0.006615
80163	Right Body	Subcortical	9	6	7	3	1	0	0		29	55	57	60	62	45	57	57	60	61	7		3	1	0	0	0	2	2	41	42		0.769931	0.669387	0.655992	0.535381	0.616699		0.907376	0.763634	0.706135	0.691964	0.674086		0.008164	0.007691	0.008166	0.005409	0.006551
80164	Left Body	Subcortical	9	4	7	4	1	0	0		38	61	63			48	58	58			7		4	2	2								0.669167	0.607276	0.618996				0.711458	0.633058	0.601489				0.006508	0.007297	0.006765
80165	Left Body	Subcortical	9	4	14	10	2	0	0		34	51	52		55	42	62	63		63	14		10	4	4		3		4	18	15		0.929348	0.95511	0.692403		0.887306		0.957265	1.472523	1.002938		0.835824		0.017776	0.017053	0.008325		0.012477
80166	Right Body	Subcortical	9	8	15	11	2	0	0		28	42	46	49	52	28	45	47	51	56	15		11	5	5	3	1	4	3	40	31		1.027815	0.959422	0.9797	0.855278	0.843606		1.040514	1.067316	1.026026	0.967092	0.747243		0.020554	0.015177	0.015674	0.012925	0.014722
RAS01	Left Body	Cortical	4	0	9	6	1	0	1	28	41	60	57	55	65						9	9	6	4	5	3	2	2	2	53	34	0.628745	0.555789	0.604253	0.556623	0.556388	0.490918	1.29368	0.701564	0.614753	0.768029	0.579415	0.592975	0.008149	0.00693	0.007347	0.008781	0.006918	0.007673
RAS02	Right Body	Mixed	3	0	10	5	2	0	1	27	46	43	49								10	6	5	3	3							0.803536	0.621326	0.551054	0.512533			1.142618	0.886106	0.749391	0.684931			0.01796	0.009933	0.008267	0.007313
RAS03	Right Body	Mixed	3	0	8	9	2	0	1	4	4	4	0	4	4						8	9	9	8	9	7	6	4	4			0.826375	0.8187	0.709543	0.628424	0.563551	0.651807	1.601967	1.489646	1.578535	1.556528	1.189037	1.296014	0.015209	0.015252	0.008879	0.011784	0.007896	0.009929
RAS04	Left Body	Subcortical	5	0	10	0	1	0	1	59	66	66	66	66	66						10	2	0	0	0	0	0	0	0	62	35	0.458884	0.458463	0.443896	0.493305	0.442199	0.479956	0.529861	0.49997	0.455685	0.48275	0.463277	0.494098	0.00651	0.005168	0.004147	0.005536	0.004594	0.005179
RAS05	Right Body	Cortical	3	0	17		1	0	1	66											17	4										0.700739						0.610141						0.010063
RAS06	Left Body	Mixed	3	0	11	3	1	0	1	33	64	64	64	64	65						11	5	3	1	2	1	1	1	1	47	20	0.880601	0.833981	0.807285	0.676256	0.644735	0.64081	1.162492	1.166618	0.799985	0.735074	0.69067	0.675522	0.016396	0.01078	0.012363	0.008297	0.007138	0.007646
RAS07	Right Body	Mixed	3	0	12	9	2	0	1		10										12		9										0.827305						1.04231						0.012817
RAS08	Right Body	Cortical	3	0	9	5	1	0	1	64	64	65	64	66	65						9	5	5	3	2	2	1	2	1	69	55	0.572834	0.543523	0.4924	0.506171	0.457633	0.465007	0.527697	0.529861	0.48133	0.465301	0.433904	0.445294	0.00731	0.006118	0.005343	0.004503	0.004334	0.004438
RAS09	Left Body	Unknown	3	0	10	1	1	0	1	65	65	66		66	66						10	1	1	0		0	0	3	2	74	80	0.666036	0.63264	0.545372		0.551816	0.563414	0.642541	0.628125	0.56862		0.549637	0.582311	0.006732	0.006908	0.008122		0.006204	0.006847
RAS10	Left Body	Mixed	5	0	8	4	1	0	0	58	54										8	4	4									0.726559	0.725011					0.937234	0.783575					0.009601	0.009956
RAS11	Left Body	unknown	3	0	7	2	1	0	0	49	54	56	55	62	60						7	7	2	2	2	2	1	2	2	24	31	0.571462	0.664354	0.590134	0.555262	0.513085	0.542439	0.532902	0.606619	0.624437	0.592631	0.523126		0.008965	0.009354	0.008066	0.007756	0.007173	0.006824
RAS13	Left Body	Subcortical	3	0	10	2	2	0	1	64	65	65		66							10	5	2	1		1		3	4			0.822321	0.740444	0.639289		0.745986		0.708826	0.711812	0.606544		0.746869		0.01379	0.010439	0.008474		0.011639
[truncated: 192 more columns]
